# Supplementary material for: Comparative Network Pharmacology Analysis of Classical TCM Prescriptions for Chronic Liver Disease
Source: Front Pharmacol. 2019 Nov 22;10:1353. doi: 10.3389/fphar.2019.01353 (PMC6884058; doi:10.3389/fphar.2019.01353)
Supplement: Supplementary Table 1 — The detailed results of targets and ingredients. [file Table_1.xlsx]

## Sheet: all targets
All Targets (293)
Fomula	Name
YGJ	ISYNA1
YGJ	CUTA
YGJ	CYBRD1
YGJ	SLC6A1
YGJ	GPT
YGJ	RETN
YGJ	MS4A1
YGJ	AANAT
YGJ	CHAT
YGJ	MOGAT2
YGJ	SLC23A1
YGJ	SLC23A2
YGJ	HP
YGJ	RENBP
YGJ	PRDX5
YGJ	NR3C2
YGJ	OGG1
YGJ	PGD
YGJ	CNR1
YGJ	TFAM
YGJ	GAD2
YGJ	MMP10
YGJ	TXNRD1
YGJ	CRH
YGJ	LPL
YGJ	MTNR1B
YGJ	ALB
YGJ	POMC
YGJ	CTSD
YGJ	ATP5B
YGJ	TGFA
YGJ	IL5
YGJ	FUS
YGJ	GAD1
YGJ	PDX1
YGJ	NRF1
YGJ	TIMP1
YGJ	RUNX1T1
YGJ	CEBPA
YGJ	UCHL1
YGJ	APOB
YGJ	SPP1
YGJ	PPARGC1B
YGJ	CASP7
YGJ	DLG4
YGJ	ATM
YGJ	SPHK1
YGJ	GATA3
YGJ	VCP
YGJ	COL4A2
YGJ	CD40LG
YGJ	IL13
YGJ	DDIT3
YGJ	CYCS
YGJ	RB1
YGJ	EIF6
YGJ	EIF3A
YGJ	PDHX
YGJ	RAF1
YGJ	PPARGC1A
YGJ	CAV1
YGJ	RHOA
YGJ	COL7A1
YGJ	IL1A
YGJ	F3
YGJ	PPARA
YGJ	MME
YGJ	TNC
YGJ	VEGFA
YGJ	SLC11A2
YGJ	NOS3
YGJ	RXRA
YCHT&YGJ	IL8
YCHT&YGJ	CAT
YCHT&YGJ	CASP1
YCHT&YGJ	SLC22A5
YCHT&YGJ	TEP1
YCHT&YGJ	SOD3
YCHT&YGJ	PCYT1A
YCHT&YGJ	LCAT
YCHT&YGJ	ACHE
YCHT&YGJ	COL1A1
YCHT&YGJ	CCL2
YCHT&YGJ	KDR
YCHT&YGJ	PTEN
YCHT&YGJ	CDKN1A
YCHT&YGJ	TLR2
YCHT&YGJ	TP53
YCHT&YGJ	IL4
YCHT&YGJ	MAPK1
YCHT&HQT&YGJ	PTGS2
YCHT&HQT&YGJ	IL1B
YCHT&HQT&YGJ	SOD1
YCHT&HQT&YGJ	VCAM1
YCHT&HQT&YGJ	BCL2
YCHT&HQT&YGJ	CASP9
YCHT&HQT&YGJ	OLR1
YCHT&HQT&YGJ	IL6
YCHT&HQT&YGJ	IL10
YCHT&HQT&YGJ	PTGER3
YCHT&HQT&YGJ	TNF
YCHT&HQT&YGJ	TGFB1
YCHT&HQT&YGJ	JUN
YCHT&HQT&YGJ	CASP3
YCHT&HQT&YGJ	CYP1A1
YCHT&HQT&YGJ	L1CAM
YCHT&HQT&YGJ	RELA
YCHT&HQT&YGJ	MMP1
YCHT&HQT&YGJ	MMP2
YCHT&HQT&YGJ	MYC
YCHT&HQT&YGJ	HMOX1
YCHT&HQT&YGJ	NOS2
YCHT&HQT&YGJ	ESR1
YCHT&HQT	PON1
YCHT&HQT	XDH
YCHT&HQT	PFKM
YCHT&HQT	SELP
YCHT&HQT	GSTM1
YCHT&HQT	GSTM2
YCHT&HQT	ALOX5
YCHT&HQT	TOP1
YCHT&HQT	GSTP1
YCHT&HQT	PRKAA2
YCHT&HQT	PPARG
YCHT&HQT	NCF1
YCHT&HQT	AKR1C3
YCHT&HQT	CSF2
YCHT&HQT	SLC2A4
YCHT	DCT
YCHT	GAP43
YCHT	GLIPR2
YCHT	MAOB
YCHT	SLC26A6
YCHT	SETD2
YCHT	TAT
YCHT	PLB1
YCHT	AKR1C1
YCHT	GAA
YCHT	ATMIN
YCHT	CES1
YCHT	UCP2
YCHT	SULT1A1
YCHT	GNS
YCHT	TPO
YCHT	TYRP1
YCHT	PTGIS
YCHT	MT2A
YCHT	AOC3
YCHT	NFAT5
YCHT	GUSB
YCHT	GFAP
YCHT	GIF
YCHT	GCG
YCHT	FASN
YCHT	PKLR
YCHT	GLP1R
YCHT	EPHX1
YCHT	BGLAP
YCHT	IBSP
YCHT	CYP17A1
YCHT	BACE1
YCHT	MGST1
YCHT	ODC1
YCHT	TYR
YCHT	EIF2A
YCHT	IGF2
YCHT	TERF1
YCHT	HSD11B1
YCHT	DNTT
YCHT	STK39
YCHT	CDC25A
YCHT	PTGS1
YCHT	TFF1
YCHT	PLSCR1
YCHT	ACTA2
YCHT	EIF2S1
YCHT	ABCC2
YCHT	SMPD2
YCHT	PLG
YCHT	BTK
YCHT	SMAD3
YCHT	HEY1
YCHT	KIT
YCHT	CACNA1C
YCHT	FLT1
YCHT	LRP1
YCHT	FASLG
YCHT	FAS
YCHT	PLA2G4A
YCHT	HSPA5
YCHT	SLC2A1
YCHT	NFKBIA
YCHT	MAPK3
YCHT	C1R
YCHT	TGM2
YCHT	CCND3
YCHT	EGF
YCHT	NFKB1
YCHT	PRKCD
YCHT	APOA1
YCHT	CCL4
YCHT	XBP1
YCHT	COL1A2
YCHT	ITGAM
YCHT	CD86
YCHT	FLT4
YCHT	RAC1
YCHT	PRKCE
YCHT	EDN1
YCHT	MMP9
YCHT	NFE2L2
YCHT	IFNB1
YCHT	BIRC3
YCHT	PRKCB
HQT&YGJ	GPT2
HQT&YGJ	MGAM
HQT&YGJ	MGA
HQT&YGJ	AHSA1
HQT&YGJ	CYP1A2
HQT&YGJ	CYP2E1
HQT&YGJ	CYP3A4
HQT&YGJ	MPO
HQT&YGJ	AQP1
HQT&YGJ	LIPE
HQT&YGJ	TH
HQT&YGJ	CCNB1
HQT&YGJ	IL2
HQT&YGJ	GJA1
HQT&YGJ	IGFBP1
HQT&YGJ	GH1
HQT&YGJ	ESR2
HQT&YGJ	CTNNB1
HQT&YGJ	CASP8
HQT&YGJ	AKT1
HQT&YGJ	ICAM1
HQT&YGJ	BAX
HQT&YGJ	FOS
HQT	AKTIP
HQT	CDCP1
HQT	GBA2
HQT	AQP4
HQT	LCT
HQT	TREH
HQT	SI
HQT	CRAT
HQT	HAS2
HQT	HSD11B2
HQT	ACE
HQT	REN
HQT	NR1I2
HQT	NR1I3
HQT	HS3ST3A1
HQT	MAP2
HQT	SLPI
HQT	CYP11B2
HQT	AHR
HQT	PROC
HQT	COMT
HQT	ATP1A1
HQT	APAF1
HQT	HERC5
HQT	CDC25C
HQT	PPP3CA
HQT	JUP
HQT	SELE
HQT	BMP2
HQT	CYP1B1
HQT	PARP1
HQT	CTNNA1
HQT	POLB
HQT	CD36
HQT	POLK
HQT	NR3C1
HQT	PCK1
HQT	FYN
HQT	PLK1
HQT	CCL11
HQT	CDK4
HQT	HMGB1
HQT	IKBKB
HQT	SFN
HQT	SMAD1
HQT	JAK1
HQT	CCND1
HQT	PSMD3
HQT	PRKACA
HQT	CYP19A1
HQT	STAT1
HQT	STAT3
HQT	MAPK8
HQT	INSR
HQT	CDK2
HQT	PRKCA

## Sheet: all ingredients
Fomula	Herb	Latin Name	Compound Name
YCHT	dahuang	Rheum palmatum L.	rhapontigenin
YCHT	dahuang	Rheum palmatum L.	3,4,5-trihydroxybenzoic acid
YCHT	dahuang	Rheum palmatum L.	rhein
YCHT	dahuang	Rheum palmatum L.	emodin
YCHT	dahuang	Rheum palmatum L.	rottlerin
YCHT	yinchen	Artemisia capillaris Thunb.	salicylic acid
YCHT	yinchen	Artemisia capillaris Thunb.	scoparone
YCHT	yinchen	Artemisia capillaris Thunb.	isorhamnetin
YCHT	yinchen	Artemisia capillaris Thunb.	capillarisin
YCHT	zhizi	Gardenia jasminoides J. Ellis	geniposide
YCHT	zhizi	Gardenia jasminoides J. Ellis	crocetin
YCHT	zhizi	Gardenia jasminoides J. Ellis	genipin
YCHT	zhizi	Gardenia jasminoides J. Ellis	genistin
YCHT	zhizi	Gardenia jasminoides J. Ellis	crocin
HQT	huangqi	Astragalus mongholicus Bge.	linalool
HQT	huangqi	Astragalus mongholicus Bge.	camphor
HQT	huangqi	Astragalus mongholicus Bge.	cis-jasmone
HQT	huangqi	Astragalus mongholicus Bge.	alpha-amyrin acetate
HQT	huangqi	Astragalus mongholicus Bge.	acetic acid
HQT	huangqi	Astragalus mongholicus Bge.	rhynchophylline
HQT	huangqi	Astragalus mongholicus Bge.	kaempferol
HQT	huangqi	Astragalus mongholicus Bge.	saikosaponin-d
HQT	huangqi	Astragalus mongholicus Bge.	vitamin e
HQT	huangqi	Astragalus mongholicus Bge.	indirubin
HQT	huangqi	Astragalus mongholicus Bge.	tryptanthrin
HQT	huangqi	Astragalus mongholicus Bge.	lupeol
HQT	huangqi	Astragalus mongholicus Bge.	oleanolic acid
HQT	huangqi	Astragalus mongholicus Bge.	angelicin
HQT	huangqi	Astragalus mongholicus Bge.	isorhamnetin
HQT	zhigancao	Glycyrrhiza uralensis Fisch.	glycyrrhizin
HQT	zhigancao	Glycyrrhiza uralensis Fisch.	18alpha-glycyrrhetinic acid
HQT	zhigancao	Glycyrrhiza uralensis Fisch.	glycyrrhetinic acid
HQT	zhigancao	Glycyrrhiza uralensis Fisch.	18beta-glycyrrhetinic acid
YGJ	beishashen	Glehnia littoralis F. Schmidt ex Miq.	nonanoic acid
YGJ	beishashen	Glehnia littoralis F. Schmidt ex Miq.	geraniol
YGJ	beishashen	Glehnia littoralis F. Schmidt ex Miq.	apigenin
YGJ	beishashen	Glehnia littoralis F. Schmidt ex Miq.	methyl palmitate
YGJ	beishashen	Glehnia littoralis F. Schmidt ex Miq.	menthyl acetate
YGJ	beishashen	Glehnia littoralis F. Schmidt ex Miq.	thymol
YGJ	beishashen	Glehnia littoralis F. Schmidt ex Miq.	kaempferol
YGJ	beishashen	Glehnia littoralis F. Schmidt ex Miq.	trans-2-nonenal
YGJ	beishashen	Glehnia littoralis F. Schmidt ex Miq.	isoimperatorin
YGJ	beishashen	Glehnia littoralis F. Schmidt ex Miq.	octanol
YGJ	beishashen	Glehnia littoralis F. Schmidt ex Miq.	tetramethylpyrazine
YGJ	beishashen	Glehnia littoralis F. Schmidt ex Miq.	strychnine
YGJ	beishashen	Glehnia littoralis F. Schmidt ex Miq.	phytol
YGJ	beishashen	Glehnia littoralis F. Schmidt ex Miq.	(s)-carvone
YGJ	beishashen	Glehnia littoralis F. Schmidt ex Miq.	l-carvone
YGJ	beishashen	Glehnia littoralis F. Schmidt ex Miq.	lauric acid
YGJ	beishashen	Glehnia littoralis F. Schmidt ex Miq.	alpha-linolenic acid
YGJ	beishashen	Glehnia littoralis F. Schmidt ex Miq.	linolenic acid
YGJ	beishashen	Glehnia littoralis F. Schmidt ex Miq.	sesamolin
YGJ	beishashen	Glehnia littoralis F. Schmidt ex Miq.	sesamol
YGJ	beishashen	Glehnia littoralis F. Schmidt ex Miq.	heptanoic acid
YGJ	beishashen	Glehnia littoralis F. Schmidt ex Miq.	vanillic acid
YGJ	beishashen	Glehnia littoralis F. Schmidt ex Miq.	tricin
YGJ	beishashen	Glehnia littoralis F. Schmidt ex Miq.	psoralen
YGJ	beishashen	Glehnia littoralis F. Schmidt ex Miq.	octanoic acid
YGJ	beishashen	Glehnia littoralis F. Schmidt ex Miq.	2,4-decadienal
YGJ	beishashen	Glehnia littoralis F. Schmidt ex Miq.	styrene
YGJ	beishashen	Glehnia littoralis F. Schmidt ex Miq.	brucine
YGJ	chuanlianzi	Melia azedarach L.	myristic acid
YGJ	chuanlianzi	Melia azedarach L.	ginkgolide c
YGJ	chuanlianzi	Melia azedarach L.	ginkgolide j
YGJ	chuanlianzi	Melia azedarach L.	ginkgolide b
YGJ	chuanlianzi	Melia azedarach L.	ginkgolide a
YGJ	chuanlianzi	Melia azedarach L.	toosendanin
YGJ	chuanlianzi	Melia azedarach L.	stearic acid
YGJ	chuanlianzi	Melia azedarach L.	menthol
YGJ	chuanlianzi	Melia azedarach L.	(e)-2-nonenal
YGJ	chuanlianzi	Melia azedarach L.	oleic acid
YGJ	danggui	Angelica sinensis (Oliv.) Diels	3-carene
YGJ	danggui	Angelica sinensis (Oliv.) Diels	beta-elemene
YGJ	danggui	Angelica sinensis (Oliv.) Diels	palmitic acid
YGJ	danggui	Angelica sinensis (Oliv.) Diels	hexanoic acid
YGJ	danggui	Angelica sinensis (Oliv.) Diels	succinic acid(high dose)
YGJ	danggui	Angelica sinensis (Oliv.) Diels	succinic acid(low dose)
YGJ	danggui	Angelica sinensis (Oliv.) Diels	isoimperatorin
YGJ	danggui	Angelica sinensis (Oliv.) Diels	naphthalene
YGJ	danggui	Angelica sinensis (Oliv.) Diels	z-ligustilide
YGJ	danggui	Angelica sinensis (Oliv.) Diels	angelicin
YGJ	gouqizi	Lycium barbarum L.	beta-carotene
YGJ	gouqizi	Lycium barbarum L.	nicotinic acid
YGJ	gouqizi	Lycium barbarum L.	trans-cinnamic acid
YGJ	gouqizi	Lycium barbarum L.	ascorbic acid
YGJ	gouqizi	Lycium barbarum L.	vitamin c
YGJ	shengdihuang	Rehmannia glutinosa (Gaertn.) DC.	gamma-aminobutyric acid

## Sheet: results of enrichment
function module	FC	DK	DVc	DVe
1	YCHT	YCHT	YCHT	YCHT
2	YCHT	YCHT	YCHT	YCHT
3	HQT	HQT	HQT	HQT
4	HQT	HQT	HQT	HQT
5	YGJ	YGJ	YGJ	YGJ
6	YGJ	YGJ	YGJ	YGJ
7	common	YCHT	common	common
8	common	common	common	common
9	common	common	common	common
10	common	common	common	common
11	not significant	HQT	not significant	not significant
12	not significant	not significant	not significant	not significant
13	not significant	not significant	not significant	not significant
14	not significant	not significant	not significant	not significant
notes:	FC: Full compound list
	DK: delete kaempferol
	DVc: delete vitamin c
	DVe: delete vitamin e
	common: means common module
	YCHT: means YCHT unique module
	HQT: means HQT unique module
	YGJ: means YGJ unique module
