# Supplementary material for: Comparative Network Pharmacology Analysis of Classical TCM Prescriptions for Chronic Liver Disease
Source: Front Pharmacol. 2019 Nov 22;10:1353. doi: 10.3389/fphar.2019.01353 (PMC6884058; doi:10.3389/fphar.2019.01353)
Supplement: Supplementary Table 2 — The detailed results of Enrichment in KEGG and GO. [file Table_2.xlsx]

## Sheet: enrichment of KEGG and GO
	KEGG Results
		YCHT	HQT	YGJ
	PATHWAY	Hepatitis B	Hepatitis B	Pathways in cancer
		Pathways in cancer	Pathways in cancer	Hepatitis B
		Chagas disease (American trypanosomiasis)	Toxoplasmosis	Colorectal cancer
		TNF signaling pathway	HTLV-I infection	Tuberculosis
		Leishmaniasis	TNF signaling pathway	Inflammatory bowel disease (IBD)
		PI3K-Akt signaling pathway	Tuberculosis	Leishmaniasis
		Toxoplasmosis	Chagas disease (American trypanosomiasis)	Chagas disease (American trypanosomiasis)
		Proteoglycans in cancer	Colorectal cancer	Pertussis
		Influenza A	FoxO signaling pathway	Toxoplasmosis
		HIF-1 signaling pathway	Leishmaniasis	Small cell lung cancer
	GO Term Results
		YCHT	HQT	YGJ
	BP	cellular response to chemical stimulus	cellular response to chemical stimulus	cellular response to chemical stimulus
		cellular response to organic substance	cellular response to organic substance	cellular response to organic substance
		response to chemical	response to chemical	response to chemical
		response to organic substance	response to organic substance	response to organic substance
		response to oxygen-containing compound	response to oxygen-containing compound	response to oxygen-containing compound
		cellular response to oxygen-containing compound	cellular response to oxygen-containing compound	response to abiotic stimulus
		cellular response to cytokine stimulus	response to drug	response to drug
		response to cytokine	response to lipid	response to lipid
		response to stimulus	response to organic cyclic compound	response to organic cyclic compound
		response to toxic substance	response to stress	response to toxic substance
	MF	binding	binding	binding
		enzyme binding	enzyme binding	enzyme binding
		identical protein binding	identical protein binding	identical protein binding
		protein binding	protein binding	protein binding
		signaling receptor binding	signaling receptor binding	signaling receptor binding
		catalytic activity	catalytic activity	cytokine activity
		kinase binding	cytokine receptor binding	cytokine receptor binding
		protein dimerization activity	kinase binding	molecular_function
		protein homodimerization activity	protein dimerization activity	protein domain specific binding
		transferase activity, transferring phosphorus-containing groups	protein kinase binding	receptor regulator activity
	CC	cytoplasmic part	cytoplasmic part	cytoplasmic part
		endomembrane system	endomembrane system	endomembrane system
		extracellular region	cytoplasm	extracellular region
		extracellular region part	intracellular	extracellular region part
		extracellular space	intracellular membrane-bounded organelle	extracellular space
		cytoplasmic vesicle	intracellular organelle	intracellular organelle lumen
		intracellular vesicle	membrane microdomain	intracellular organelle part
		membrane raft	membrane raft	membrane-enclosed lumen
		secretory vesicle	membrane region	organelle lumen
		vesicle	membrane-bounded organelle	organelle part
