# Supplementary material for: Comparative Network Pharmacology Analysis of Classical TCM Prescriptions for Chronic Liver Disease
Source: Front Pharmacol. 2019 Nov 22;10:1353. doi: 10.3389/fphar.2019.01353 (PMC6884058; doi:10.3389/fphar.2019.01353)
Supplement: Supplementary Table 3 — The detailed results of the everted intestinal sacs experiment. [file Table_3.xlsx]

## Sheet: Sheet1
	The concentration of astragalosides on serous side（µg/mL）
	rat	duodenum	upper	bottom jejunum	ileum
			jejunum
	1	A	B	C	D
		Calycosin-7-glucoside (0.548)	Calycosin-7-glucoside (0.489)	Calycosin-7-glucoside (0.372)	Calycosin-7-glucoside (1.325)
		Ononin (0.204)	Ononin (0.094)	Ononin (0.154)	Ononin (0.625)
		Calycosin (3.770)	Calycosin (3.555)	Calycosin (2.810)	Calycosin (5.285)
		Formononetin (0.871)	Formononetin (0.795)	Formononetin (0.611)	Formononetin (1.252)
		Astragaloside IV (2.861)	Astragaloside IV (1.897)	Astragaloside IV (2.672)	Astragaloside IV (5.067)
		Astragaloside II (1.658)	Astragaloside II (1.387)	Astragaloside II (1.629)	Astragaloside II (3.123)
		Astragaloside III (0.750)	Astragaloside III (0.739)	Astragaloside III (0.855)	Astragaloside III (1.822)
		Isoastragaloside II (0.457)	Isoastragaloside II (0.431)	Isoastragaloside II (0.452)	Isoastragaloside II (0.784)
		Astragaloside I (0.202)	Astragaloside I (0.192)	Astragaloside I (0.225)	Astragaloside I (0.362)
		Isoastragaloside I (0.231)	Isoastragaloside I (0.241)	Isoastragaloside I (0.239)	Isoastragaloside I (0.406)
	2	B	C	D	A
		Calycosin-7-glucoside (1.012)	Calycosin-7-glucoside (1.001)	Calycosin-7-glucoside (2.219)	Calycosin-7-glucoside (1.849)
		Ononin (0.388)	Ononin (0.356)	Ononin (0.917)	Ononin (0.768)
		Calycosin (4.016)	Calycosin (4.810)	Calycosin (7.235)	Calycosin (7.110)
		Formononetin (0.875)	Formononetin (1.114)	Formononetin (1.742)	Formononetin (1.665)
		Astragaloside IV (5.353)	Astragaloside IV (3.136)	Astragaloside IV (4.446)	Astragaloside IV (5.304)
		Astragaloside II (3.669)	Astragaloside II (2.508)	Astragaloside II (4.881)	Astragaloside II (5.605)
		Astragaloside III (1.522)	Astragaloside III (3.551)	Astragaloside III (2.800)	Astragaloside III (2.542)
		Isoastragaloside II (1.015)	Isoastragaloside II (0.777)	Isoastragaloside II (1.915)	Isoastragaloside II (1.856)
		Astragaloside I (0.411)	Astragaloside I (0.311)	Astragaloside I (0.930)	Astragaloside I (0.943)
		Isoastragaloside I (0.412)	Isoastragaloside I (0.414)	Isoastragaloside I (1.248)	Isoastragaloside I (1.354)
	3	C	D	A	B
		Calycosin-7-glucoside (0.492)	Calycosin-7-glucoside (0.753)	Calycosin-7-glucoside (0.222)	Calycosin-7-glucoside (1.253)
		Ononin (0.164)	Ononin (0.249)	Ononin (0.069)	Ononin (0.501)
		Calycosin (2.998)	Calycosin (4.888)	Calycosin (3.436)	Calycosin (4.971)
		Formononetin (0.711)	Formononetin (1.107)	Formononetin (0.723)	Formononetin (1.228)
		Astragaloside IV (3.206)	Astragaloside IV (2.455)	Astragaloside IV (2.275)	Astragaloside IV (4.962)
		Astragaloside II (2.467)	Astragaloside II (2.244)	Astragaloside II (1.742)	Astragaloside II (3.983)
		Astragaloside III (0.632)	Astragaloside III (1.068)	Astragaloside III (0.690)	Astragaloside III (1.545)
		Isoastragaloside II (2.277)	Isoastragaloside II (0.720)	Isoastragaloside II (0.484)	Isoastragaloside II (1.104)
		Astragaloside I (0.333)	Astragaloside I (0.315)	Astragaloside I (0.233)	Astragaloside I (0.325)
		Isoastragaloside I (0.406)	Isoastragaloside I (0.407)	Isoastragaloside I (0.406)	Isoastragaloside I (0.417)
	4	D	A	B	C
		Calycosin-7-glucoside (1.078)	Calycosin-7-glucoside (0.770)	Calycosin-7-glucoside (0.839)	Calycosin-7-glucoside (2.018)
		Ononin (0.317)	Ononin (0.401)	Ononin (0.321)	Ononin (0.794)
		Calycosin (5.053)	Calycosin (3.637)	Calycosin (4.254)	Calycosin (7.120)
		Formononetin (1.145)	Formononetin (0.812)	Formononetin (0.986)	Formononetin (1.617)
		Astragaloside IV (4.152)	Astragaloside IV (3.322)	Astragaloside IV (3.166)	Astragaloside IV (5.758)
		Astragaloside II (4.355)	Astragaloside II (2.685)	Astragaloside II (3.147)	Astragaloside II (5.997)
		Astragaloside III (1.242)	Astragaloside III (1.269)	Astragaloside III (1.425)	Astragaloside III (2.371)
		Isoastragaloside II (1.461)	Isoastragaloside II (0.801)	Isoastragaloside II (0.962)	Isoastragaloside II (1.718)
		Astragaloside I (0.835)	Astragaloside I (0.286)	Astragaloside I (0.509)	Astragaloside I (0.818)
		Isoastragaloside I (0.802)	Isoastragaloside I (0.304)	Isoastragaloside I (0.567)	Isoastragaloside I (0.867)
	A:astragalosides +1µM kaempferol；B:astragalosides +3µM kaempferol；C:astragalosides +10µM kaempferol；D: astragalosides
	The results showed that the concentrations of calycosin-7-glucoside, ononin, astragaloside IV, astragaloside II, astragaloside III and astragaloside I had significant differences among different rats (p<0.05). The concentrations of calycosin-7-glucoside, ononin, calycosin, formononetin, astragaloside IV and astragaloside II had significant differences among different intestinal segments (p<0.05),…
